# Supplementary material for: Germline Mutation in MUS81 Resulting in Impaired Protein Stability is Associated with Familial Breast and Thyroid Cancer
Source: Cancers (Basel). 2020 May 20;12(5):1289. doi: 10.3390/cancers12051289 (PMC7281423; doi:10.3390/cancers12051289)
Supplement: Supplementary file 1 [file cancers-12-01289-s001.zip]

Archive with 2 entries (2 files):
- cancers-768495 -Supplementary Tables .xlsx
- cancers-768495-Supplementary Figures .pdf
